# Supplementary material for: The determinants and impact of diagnostic delay in lymphoma in a TB and HIV endemic setting
Source: BMC Cancer. 2019 Apr 25;19:384. doi: 10.1186/s12885-019-5586-4 (PMC6485177; doi:10.1186/s12885-019-5586-4)
Supplement: Supplementary file 1 — Supplementary data (full dataset with identifiers removed). (XLSX 56 kb) [file 12885_2019_5586_MOESM1_ESM.xlsx]

## Sheet: Sheet1
Number	Age	Male	Race	SES	SES2	PS	HIV	CD4	ART prior	VL supressed	Empiric Tb Rx	Tb	NH or H	Subtype	nodalENM	Low risk	Stage	Stage	State/Priv	B Sx	LN	1StSx	1st doc visit	1st Referral	GSH referral	Chemo start date	1stFNAB	1stBiopsy	Date diagnostic biopsy	Dx on BMB	Date BMB	HIV1		CR	CR/PD	FNAB prior biopsy Y/N	No. FNABs	1 OR >1	>1FNAB	FNAB1	FNAB2	FNAB3	FNAB4	BMB N 10	Last alive/dead	AliveDead	Last alive/deadJAN2015	Alive dead Jan 2015	Date of Death
1	59	1	0	1	1	3	0						0	10	0	0	3	B	0	0	1	2012-07-07		2013-02-07	2013-02-18	2013-02-26	2013-02-07		2013-02-19		2013-02-21			PD	0	1	1	0	0	1				0	2014-06-30	0	2014-05-05	0
3	30	1	0	2	2	1	0						0	3	0	0	4	A	0	0	1	2014-01-10	2014-03-10	2014-04-10	2014-05-06	2014-05-20			2014-04-10	0	12/05/2014			CR	1	0								1	2014-06-30	1	2015-01-01	1
4	47	0	0	1	1	1	0						0	3	0	1	2	B	0	0	1	2011-12-11	2012-12-07	2012-12-11	2013-01-14	2013-02-07			2012-12-11		2013-01-23			PD	0	0								0	2014-06-30	1	2015-01-01	1	2015-03-31
6	56	1	0	2	2	3	0						0	3	1	0	4	E	0	1	1	2013-01-04	2013-07-04	2013-07-18	2013-07-29	2013-08-05	2013-07-23		2013-07-22		2013-08-02					1	1	0	0	3				0	2013-11-23	0	2013-11-23	0
9	27	0	0	2	2	1	0						0	3	0	0	4	B	0	1	1	2012-08-01	2012-08-21	2012-11-17	2012-12-10	2012-12-21	2012-11-19		2012-12-03		2012-12-14			CR	1	1	1	0	0	0				0	2014-06-30	1	2015-01-01	1
10	75	1	1	5	4	2	0						0	3	1	1	1	E	1	0	0	2012-04-01	2012-04-16	2012-04-16	2012-06-25	2012-07-05			2012-06-15		2012-06-29					0								0	2012-09-26	0	2012-09-26	0
12	70	1	0	0		3	0						0	3	1	1	1	E	0	1	0	2013-02-01	2013-02-13	2013-02-25	2013-04-19	2013-04-30		2013-02-25	2013-03-08		2013-04-23					0								0	2013-11-11	0	2013-11-11	0
13	35	0	2	3	3	2	1	274	1	1			0	11	0	0	4	B	0	1	1	2013-02-08	2013-03-08	2013-04-06	2013-04-11	2013-04-12	2013-04-08		2013-04-08	0	2013-04-11					1	1	0	0	3				1	2013-11-07	0	2013-11-07	0
14	33	0	2	1	1	1	1	58	1	0			0	3	1	0	4	E	0	0	1	2012-09-18	2012-10-02	2012-10-20	2012-11-01	2012-11-23			2012-10-22		2012-10-23					0								0	2014-02-27	0	2014-02-27	0
17	50	1	0	2	2	3	0						0	10	1	1	2	E	0	1	0	2012-10-12	2012-10-29	2013-06-03	2013-10-17	2013-10-31			2013-08-19		29/10/2013					0								0	2013-12-30	0	2013-12-30	0
18	32	1	2	2	2	1	1	69	1	0			0	11	0	1	2	E	0	0	1	2013-09-22	2013-10-04	2013-10-22	2013-11-07	2013-11-11	2013-10-23		2013-10-25		2013-11-11			CR	1	1	1	0	0	2				0	2014-06-30	1	2015-01-01	1
19	46	1	1	2	2	2	0						0	0	0	1	2	A	0	0	1	2013-09-11	2013-10-11	2013-10-11	2013-12-05	2013-12-30	2013-10-11		2013-10-25		2013-12-06			CR	1	1	1	0	0	2				0	2014-06-30	1	2014-04-24	1
20	61	1	0	0		4	0						0	3	0	0	4	B	0	1	0	2012-04-07	2012-06-07	2012-06-07	2012-07-11	2012-07-19			2012-06-13		2012-07-10			PD	0	0								0	2014-06-30	1	2015-01-01	1
21	66	0	0	1	1	0	0						0	3	1	1	1	E	0	0	0	2012-03-19	2012-04-09	2012-05-09	2012-11-05	2012-11-15			2012-10-16		2012-11-07			CR	1	0								0	2014-06-30	1	2015-01-01	1
23	67	1	0	0		1	0						0	3	0	0	4	A	0	0	1		2013-01-15	2013-02-19	2013-05-27	2013-06-10	2013-03-19		2013-05-20	0	2013-05-30			CR	1	1	1	0	0	2				1	2014-06-30	1	2015-01-01	1
24	62	1	0	2	2	4	0						0	3	1	1	1	E	0	0	0	2013-12-01	2013-12-01	2013-12-01	2013-12-20	2014-01-14			2013-12-03		20/12/2013			CR	1	0								0	2014-06-30	1	2015-01-01	1	2015-01-25
26	39	1	0	1	1	3	0						0	3	0	0	4	B	0	1	1	2012-07-13	2012-10-13	2012-10-31	2012-11-05	2012-11-07	2012-10-25	2012-10-13	2012-11-01		2012-11-06			CR	1	1	2	1	1	4	4			0	2014-06-30	1	2015-04-15	1
27	53	1	0	2	2	3	0						0	3	0	0	3	B	0	1	1	2013-02-01	2013-02-19	2013-02-19	2013-04-04	2013-04-12	2013-02-20	2012-03-11	2013-03-28		2013-04-08					1	2	1	1	3	2			0	2013-04-12	0	2013-04-12	0
28	55	0	0	2	2	1	0						0	1	0	0	4	B	0	0	1	2013-12-01	2013-12-01	2014-03-12	2014-03-27	2014-04-10		2013-12-01	2014-03-12		2014-03-27			CR	1	0								0	2014-06-30	1	2014-10-10	0
29	66	1	1	0		1	0						0	3	1	1	1	E	0	1	0	2012-06-13		2012-08-13	2012-09-27	2012-10-11			2012-08-13		2012-10-04			CR	1	0								0	2014-06-30	1	2014-01-15	1
30	26	0	0	1	1	2	0						0	12	0	1	2	B	0	0	1	2012-10-01	2012-10-14	2013-01-22	2013-01-31	2013-02-04			2013-01-24		2013-02-05			PD	0	0								0	2014-06-30	1	2015-01-01	1
34	49	0	1	2	2	2	0						0	3	0	1	2	B	0	1	0	2013-02-17	2013-03-25	2013-06-17	2013-08-05	2013-08-16			2013-07-19		2013-06-18			CR	1	0								0	2014-06-30	1	2015-01-01	1
35	41	1	1	3	3	1	0						0	13	0	1	1	B	1	1	1	2014-02-01	2014-02-02	2014-02-28	2014-03-19	2014-04-09			2014-02-28		08/04/2014			CR	1	0								0	2014-06-30	1	2015-01-01	1
36	43	1	0	2	2	1	1	259	1	0			0	11	1	0	4	E	0	0	0			2012-07-26	2012-08-07	2012-09-29			2012-07-26		2012-08-14					0								0	2012-12-20	0	2012-12-20	0
37	50	0	0	1	1	1	0						0	10	0	0	4	B	0	1	1	2013-08-05	2013-08-08	2013-08-08	2014-02-08	2014-02-25	2013-08-22	2014-02-08	2013-09-10	1	12/02/2014	0		CR	1	1	1	0	0	4				1	2014-06-30	1	2014-09-12	1
38	74	1	0	0		2	0						0	3	0	0	4	B	0	1	1	2012-10-04	2012-10-16	2013-02-11	2013-02-25	2013-02-27	2012-11-07		2013-02-11		2013-02-26			CR	1	1	1	0	0	3				0	2014-06-30	1	2015-01-01	1
39	49	1	0	0		1	0				1	1	0	3	0	1	2	B	0	1	1	2012-02-01	2012-03-07	2013-01-20	2013-01-30	2013-02-08			2013-01-22		2013-01-30			CR	1	0								0	2014-06-30	1	2015-01-01	1
40	58	1	0	1	1	3	0						0	3	0	1	2	B	0	1	0	2012-11-05	2012-11-24	2012-12-05	2013-01-10	2013-01-12		2012-12-11	2013-01-10		19/12/2012			CR	1	0								0	2014-06-30	1	2014-04-15	0
41	23	1	0	2	2	1	0						0	12	0	1	2	B	0	0	0	2013-12-10	2014-01-10	2014-01-10	2014-01-20	2014-01-24		2014-01-14	2014-01-20		2014-01-22			CR	1	0								0	2014-06-30	1	2015-01-01	1
42	52	1	0	5	4	1	0						0	3	0	0	4	B	1	1	0	2012-12-25	2013-03-02	2013-07-17	2013-07-29	2013-08-01			2013-07-24	0	2013-07-24			CR	1	0								1	2014-06-30	1	2015-01-01	1
44	64	1	0	1	1	3	0						0	3	0	0	4	B	0	1	1	2012-01-01	2012-01-10	2012-05-16	2012-06-11	2016-06-29	2012-01-11	2012-05-16	2012-05-22		2012-06-15					1	1	0	0	0				0	2012-10-05	0	2012-10-05	0
45	55	0	0	1	1	3	0						0	3	1	0	4	E	0	1	0			2012-05-01	2012-06-11	2012-07-03			2012-05-21	0	2012-06-20					0								1	2012-09-04	0	2012-09-04	0
46	36	1	1	3	3	1	1	375	0				0	3	0	1	2	A	0	0	1	2013-01-18	2013-09-18	2014-03-25	2014-03-25	2014-04-08	2013-09-19		2014-03-06		01/04/2013			CR	1	1	1	0	0	4				0	2014-06-30	1	2014-07-22	1
48	33	0	2	2	2	2	0						0	3	1	1	1	E	0	0	0	2010-04-15	2011-04-01	2012-04-19	2014-05-27	2014-06-12			2014-05-08		03/06/2014			CR	1	0								0	2014-06-30	1	2015-01-01	1
50	77	1	0	1	1	3	0						0	3	1	0	4	E	0	0	1	2012-03-01	2012-03-19	2012-05-02	2012-05-17	2012-05-21	2012-03-19		2012-05-04	0	2012-05-18					1	1	0	0	3				1	2012-06-03	0	2012-06-03	0
51	44	1	2	2	2	3	0						0	10	0	0	4	B	0	1	1	2013-12-01	2013-12-12	2014-01-21	2014-02-06				2014-01-20		2014-02-07					0								0	2014-02-08	0	2014-02-08	0
53	65	0	1	1	1	2	0						0	3	0	0	4	B	0	1	1	2012-05-15	2012-08-13	2012-11-13	2012-12-13	2012-12-28			2012-11-16		2012-12-21			CR	1	0								0	2014-06-30	1	2015-01-01	1
54	59	1	0	2	2	2	0						0	15	0	0	4	B	0	1	0	2012-10-13			2012-11-29	2012-12-03			2012-12-03	1	2012-12-03	0		CR	1	0								1	2014-06-30	1	2014-11-19	1
55	72	0	0	0		1	0						0	3	1	1	2	E	0	1	1	2012-03-08	2012-04-19	2012-05-29	2012-06-08	2012-07-13		2012-06-11	2012-07-06		2012-07-12					0								0	2012-10-12	0	2012-10-12	0
56	59	0	0	2	2	1	0						0	10	0	0	4	B	0	0	0	2013-11-15	2013-11-16	2013-12-05	2013-12-17	2013-12-21			2013-12-09	1	2013-12-09	0		PD	0	0								1	2014-06-30	1	2014-11-24	0
57	32	1	0	2	2	1	1	75	0				0	11	1	0	3	B	0	0	0	2012-04-22	2012-05-15	2012-05-22	2012-06-07	2012-06-07			2012-05-24		2012-06-04					0								0	2012-07-18	0	2012-07-18	0
58	62	0	0	1	1	0	0						0	3	0	1	2	A	0	0	1	2014-03-23	2014-04-23	2014-04-23	2014-05-22	2014-05-23	2014-04-26		2014-05-15		22/05/2014			CR	1	1	1	0	0	3				0	2014-06-30	1	2015-01-01	1
59	55	0	0	2	2	0	0						0	3	0	0	3	A	0	0	1	2013-06-01	2013-07-03	2013-07-18	2013-07-26	2013-07-30			2013-07-03		2013-07-23			CR	1	0								0	2014-06-30	1	2015-01-01	1
62	49	0	2	2	2	2	1	300	0		1		0	10	0	0	4	B	0	1	0	2013-08-04	2013-08-16	2013-10-08	2013-11-01	2013-11-08			2013-10-15	0	2013-11-07			PD	0	0								1	2014-06-30	1	2013-11-05	1
63	49	1	0	2	2	1	0						0	3	1	0	4	A	0	1	0	2011-08-23	2012-08-15	2012-09-23	2012-10-11	2012-11-01			2012-09-19		2012-10-17			CR	1	0								0	2014-06-30	1	2015-01-01	1
64	60	1	0	1	1	1	0						0	3	0	1	2	A	0	0	1	2013-05-10	2013-07-23	2013-08-28	2013-09-10	2013-09-16	2013-07-24		2013-08-21		13/09/2013			CR	1	1	2	1	1	4	0			0	2014-06-30	1	2015-01-01	1	2016-02-19
65	49	1	2	2	2	1	1	99	1	1			0	3	0	0	4	B	0	0	0	2013-01-01	2013-01-07	2013-05-22	2013-07-18	2013-07-25			2013-07-16		2013-07-23			PD	0	0								0	2014-06-30	1	2014-10-31	0
67	45	1	1	3	3	4	1	48	0				0	11	1	1	1	E	0	0	0	2012-06-08	2012-06-08	2012-06-08	2012-06-18	2012-06-29			2012-06-08		2012-06-22			CR	1	0								0	2014-06-30	1	2015-01-01	1
68	67	0	0	0		0	0						0	3	1	1	1	E	0	0	1	2012-03-02	2012-05-31	2012-06-05	2012-06-28	2012-07-26	2012-06-20		2012-06-23		2012-07-04					1	1	0	0	4				0	2014-01-24	0	2014-01-24	0
69	19	0	1	3	3	1	0						0	10	0	1	1	A	0	0	1	2013-01-21	2013-01-21	2013-01-25	2013-02-18	2013-02-28	2013-01-25		2013-01-28		2013-02-20			CR	1	1	1	0	0	5				0	2014-06-30	1	2015-01-01	1
71	62	1	0	2	2	4	0						0	3	0	0	4	B	0	1	1	2013-05-01	2013-08-01	2013-09-06	2013-09-21	2013-09-27			2013-09-12		2013-09-20					0								0	2013-10-08	0	2013-10-08	0
72	26	0	2	3	3	1	1	573	1	1			0	3	0	0	4	B	0	0	1	2013-11-22	2013-11-22	2013-11-27	2014-01-22	2014-01-23	2013-12-18		2014-01-20		23/01/2014			CR	1	1	1	0	0	3				0	2014-06-30	1	2015-01-01	1
73	84	0	0	0		0	0						0	10	1	0	3	E	0	1	1	2013-02-01	2013-05-07	2013-07-24	2013-08-01	2013-08-13	2013-05-10		2013-07-24							1	2	1	1	3	0				2014-03-27	0	2014-03-27	0
74	49	1	2	2	2	2	1	28	0				0	3	1	1	2	E	0	1	0	2012-06-30		2012-08-30	2012-09-28	2012-10-11			2012-09-11		2012-10-01			PD	0	0								0	2014-06-30	1	2013-01-02	0
75	59	1	2	2	2	1	0						0	3	1	1	2	B	0	1	0	2012-08-15		2013-01-15	2013-01-29	2013-02-12		2013-01-15	2013-01-24		2013-01-29			CR	1	0								0	2013-09-18	1	2013-09-18	0
78	29	0	2	1	1	3	1	189	1	1			0	3	0	0	4	A	0	0	0	2012-01-01	2012-01-06	2012-06-12	2012-07-19	2012-07-27			2012-07-12	0	25/07/2012			CR	1	0								1	2014-06-30	1	2015-01-01	1
79	42	1	0	2	2	2	0						0	3	0	0	4	B	0	1	1	2013-02-05	2013-03-05	2013-04-12	2013-05-19	2013-05-20	2013-04-12		2013-05-02							1	1	0	0	0					2013-06-11	0	2013-06-11	0
81	47	1	2	2	2	1	1	49	1	0			0	3	0	0	4	B	0	1	1	2013-01-16	2013-04-16	2013-04-26	2013-05-16	2013-05-16			2013-04-16		08/05/2013					0								0	2013-05-20	0	2013-07-03	0
82	24	1	2	2	2	1	1	128	0				0	11	1	0	3	E	0	0	1	2012-04-05	2012-06-26	2012-07-05	2012-07-16	2012-09-06			2012-07-05		03/08/2012					0								0	2012-07-16	0	2012-09-06	0
83	35	0	0	2	2	1	0						0	12	0	1	1	A	0	0	0	2014-02-01	2014-02-28	2014-04-04	2014-04-09	2014-04-10			2014-04-09		2014-04-09			CR	1	0								0	2014-06-30	1	2015-01-01	1
84	59	1	2	2	2	1	0						0	3	0	0	4	B	0	1	0	2013-04-07	2013-07-07	2013-07-09	2013-07-25	2013-07-31			2013-07-12	0	2013-02-26			CR	1	0								1	2014-06-30	1	2013-08-28	0
85	61	0	0	1	1	1	0						0	3	0	0	4	B	0	1	0	2013-03-08	2013-03-14	2013-07-08	2013-07-13	2013-07-25			2013-07-16		2013-07-24			PD	0	0								0	2014-06-30	1	2015-01-01	1	2016-11-05
88	28	1	2	5	4	3	0						0	0	0	0	4	B	0	1	0	2013-10-14		2013-10-28	2013-11-11	2013-11-12			2013-11-14		2013-11-12					0									2014-02-01	0	2014-02-01	0
89	39	1	2	5	4	1	1	143	0				0	7	1	1	1	E	1	1	0	2012-11-01	2013-03-01	2013-06-27	2013-07-04	2013-07-16			2013-06-27		2013-07-10			CR	1	0								0	2014-06-30	1	2013-07-18	0
90	57	1	1	5	4	4	0						0	3	1	0	4	E	1	0	0	2013-07-15	2013-07-29	2013-08-30	2013-09-18	2013-09-19			2013-08-30		2013-09-11					0								0	2013-10-11	0	2013-10-11	0
91	69	0	0	1	1	3	0						0	3	0	1	2	A	0	0	0	2013-06-08	2013-06-08	2013-06-08	2013-07-05	2013-07-11			2013-06-13		10/07/2013			CR	1	0								0	2014-06-30	1	2014-12-28	0
92	16	0	0	0		2	0						0	0	0	0	4	A	0	0	1	2013-06-20	2013-06-27	2013-07-05	2013-07-24	2013-08-04	2013-07-09	2013-07-15	2013-07-22		2013-07-31					0								0	2013-09-19	0	2013-09-19	0
93	48	1	0	2	2	1	0						0	3	1	1	1	E	0	1	0	2011-11-25		2012-05-25	2012-06-07	2012-06-21			2012-05-25		2012-06-13			CR	1	0								0	2014-06-30	1	2015-01-01	1
95	37	0	2	4	4	1	1	153	1	0			0	3	0	0	4	A	1	0	1	2014-01-01	2014-02-06	2014-04-11	2014-04-17	2014-04-30	2014-02-06		2014-04-11	0	2014-04-30			CR	1	1	3	1	1	4	4	4		1	2014-06-30	1	2015-01-01	1
97	72	1	2	0		3	0						0	3	0	0	4	B	0	1	0			2013-03-18	2013-04-25	2013-04-26			2013-04-17		26/04/2013					0								0	2013-05-04	0	2013-05-04	0
98	38	0	2	2	2	2	1	129	1				0	3	0	1	2	B	0	1	1		2013-08-29	2013-09-21	2013-09-26	2013-10-04	2013-09-16		2013-09-23		2013-09-30					1	1	0	0	4				0	2014-04-03	0	2014-01-03	0
99	29	0	2	4	4	4	1	94	1				0	3	1	1	1	E	1	0	0	2013-05-19	2013-05-20	2013-05-20	2013-05-27	2013-07-25		2013-05-23	2013-05-25		28/05/2013			CR	1	0								0	2014-06-30	1	2014-10-06	0
102	56	1	2	2	2	1	1	51	0				0	3	1	1	1	E	0	0	0			2013-12-02	2014-01-13	2014-02-19			2013-12-04		15/01/2014			CR	1	0								0	2014-06-30	1	2014-01-20	0
103	54	1	1	4	4	1	0						0	3	0	1	2	A	1	0	1				2014-01-16	2014-02-03			2014-01-10		2014-01-17			CR	1	0								0	2014-06-30	1	2014-06-30	1
104	45	1	2	5	4	1	0						0	3	1	1	2	E	1	0	0	2012-12-15		2013-03-06	2013-03-14	2013-03-20			2013-03-06		19/03/2013					0								0	2013-10-19	0	2013-10-19	0
105	36	0	2	2	2	1	0						0	3	1	1	2	E	0	1	0	2012-04-11		2012-10-11	2012-11-05	2012-11-14			2012-10-12		2012-11-05					0								0	2013-05-03	0	2013-05-03	0
106	43	0	2	2	2	0	1	72	1	0			0	3	1	1	1	E	0	0	1	2013-11-15	2014-01-06	2014-02-05	2014-03-03	2014-03-19			2014-02-06		2014-03-06			CR	1	0								0	2014-06-30	1	2014-03-20	0
107	47	1	2	2	2	3	1	168	1	1			0	3	0	0	4	B	0	1	1	2012-09-01	2012-09-06	2013-05-26	2013-06-10		2013-01-14		2013-06-04		14/06/2013					1	4	1	1	3	4	4	0	0	2013-06-16	0	2013-06-16	0
109	39	1	2	2	2	3	0						0	3	0	0	4	B	0	1	1	2013-01-01	2013-01-10	2013-02-20	2013-03-25	2013-04-04	2013-02-27		2013-03-12		27/03/2013			CR	1	1	2	1	1	0	2			0	2014-06-30	1	2013-10-31	0
110	32	0	2	2	2	2	1	126	0				0	3	0	0	4	B	0	1	1	2011-12-12		2012-12-12	2013-03-11	2013-03-15	2012-12-13		2013-03-02	0	15/03/2013					1	2	1	1	5	0			1	2013-09-01	0	2013-09-01	0
111	48	1	2	2	2	3	1	153	1	0			0	3	0	0	4	B	0	1	1	2013-06-05	2013-07-11	2013-07-12	2013-08-05	2013-08-14	2013-07-12		2013-07-24	0	2013-08-07					1	1	0	0	1				1	2013-10-10	0	2013-10-10	0
112	52	0	2	2	2	3	1	54	0				0	3	0	0	3	B	0	1	1	2012-11-03		2013-01-03	2013-03-31				2013-01-14		01/02/2013					0								0	2014-06-08	0	2014-06-08	0
113	67	0	0	1	1	4	0						0	3	1	0	4	E	0	1	1	2012-11-01	2012-11-28	2012-12-20	2013-02-18	2013-02-25	2012-12-20		2013-02-05	0	2013-02-18					1	3	1	1	3	3	3		1	2013-04-27	0	2013-04-27	0
114	66	1	0	1	1	1	0						0	3	1	1	1	E	0	0	0	2012-02-15		2012-06-15	2012-07-23	2012-08-03			2012-07-18		31/07/2012					0								0	2014-01-30	0	2014-01-30	0
115	62	1	0	1	1	2	0						0	10	0	0	4	B	0	1	1	2013-03-18	2013-08-26	2013-10-18	2013-11-06	2013-11-07	2013-08-23		2013-10-29		2013-11-07					1	2	1	1	0	4			0	2014-01-01	0	2014-01-01	0
116	26	0	0	2	2	2	0						0	12	0	1	1	B	0	1	0	2014-03-31	2014-04-02	2014-04-08	2014-04-09	2014-04-11			2014-04-11		2014-04-09			CR	1	0								0	2018-01-22	1	2014-06-30	1
119	51	1	0	2	2	0	0						0	10	1	0	3	B	0	1	1	2012-07-22		2012-08-22	2012-10-18	2012-11-08	2012-09-05		2012-09-21		25/10/2012					1	1	0	0	2				0	2013-04-08	0	2013-04-08	0
120	35	1	0	2	2	1	0						0	11	1	1	1	E	0	1	0	2013-06-30	2013-07-27	2013-07-30	2013-08-13	2013-08-13			2013-07-29					CR	1	0									2014-06-30	1	2015-01-01	1
121	21	1	0	2	2	1	0						0	3	0	0	4	B	0	1	0	2013-07-15	2013-08-27	2013-10-08	2013-11-08	2013-11-11			2013-11-09	0	08/11/2013			CR	1	0								1	2018-01-30	1	2014-06-30	1
122	41	1	0	5	4	0	0						0	3	0	1	2	A	1	0	1	2012-08-20	2012-08-22	2012-09-06	2012-10-08	2012-10-18			2012-09-06		08/10/2012			CR	1	0								0	2016-12-14	1	2014-06-30	1
125	29	1	2	2	2	1	0						0	3	1	1	1	E	0	1	0	2012-06-13	2012-09-05	2012-09-13	2012-10-05	2012-10-11			2012-09-14		05/10/2012			PD	0	0								0	2017-10-03	1	2014-10-31	1
126	52	0	2	2	2	2	0				1		0	1	0	0	4	B	0	1	1	2012-08-15	2012-08-30	2012-09-10	2012-11-15	2012-11-20	2012-08-31	2012-09-26	2012-10-09	0	2012-11-19					1	4	1	1	4	3	4	3	1	2013-09-27	0	2013-09-27	0
127	63	1	1	2	2	1	0						0	3	0	1	2	A	0	0	1	2013-11-07	2013-11-07	2013-11-18	2014-01-13	2014-02-06	2013-11-18		2013-12-11		2014-01-17			CR	1	1	1	0	0	0				0	2014-06-30	1	2015-01-01	1
128	34	0	0	2	2	4	0				1		0	3	1	0	4	E	0	1	0		2013-10-25	2013-12-04	2014-02-10				2014-01-28							0									2014-02-10	0	2014-02-10	0
129	71	0	0	0		1	0						0	3	0	0	4	A	0	0	1	2013-03-22	2013-04-22	2013-11-21	2013-11-28	2013-12-03	2013-04-23		2013-11-21		2013-12-03			CR	1	1	1	0	0	4				0	2014-06-30	1	2014-05-16	1
131	68	1	1	0		1	0						0	3	0	0	4	A	0	1	1	2012-09-24	2012-10-10	2012-11-28	2012-12-24	2013-01-03			2012-12-13	0	2012-12-27					0								1	2014-05-14	0	2014-05-14	0
132	76	0	0	0		3	0						0	3	1	0	4	E	0	1	0			2012-11-20	2012-12-07	2012-12-13			2012-12-03		2012-12-12					0								0	2013-03-04	0	2013-03-04	0
135	67	1	0	1	1	3	0						0	15	0	0	4	A	0	0	1	2012-03-01	2012-04-03	2012-09-12	2012-09-14	2012-09-21			2012-09-12	1	2012-09-12	0				0								1	2012-10-12	0	2012-10-12	0
136	21	0	2	2	2	1	1	329	0				0	11	0	0	3	B	0	1	1	2013-06-11	2013-07-11	2013-07-16	2013-09-12	2013-09-20			2013-07-25		2013-09-18					0								0	2014-05-16	0	2014-05-14	0
137	63	0	0	1	1	2	0						0	3	0	0	3	B	0	1	1	2012-06-25	2013-07-02	2013-07-19	2013-07-29	2013-08-05			2013-07-24	0	2013-07-30					0								1	2013-08-07	0	2013-08-07	0
138	46	0	0	2	2	1	0						0	3	0	0	4	B	0	1	1	2012-09-01	2012-09-14	2012-10-22	2013-01-07	2013-01-18	2012-10-22	2012-12-03	2012-12-19		2013-01-09			CR	1	1	3	1	1	3	4	5		0	2014-06-30	1	2015-01-01	1
140	54	0	2	2	2	0	0						0	3	1	1	2	E	0	1	1	2013-02-01	2013-02-02	2013-03-11	2013-04-05	2013-04-18	2013-03-11		2013-03-14		2013-04-10			CR	1	1	1	0	0	1				0	2014-06-30	1	2015-01-01	1
141	38	1	2	2	2	3	1	95	0				0	3	0	0	3	B	0	1	1	2013-11-15	2013-12-02	2014-01-10	2014-01-31	2014-02-07	2013-12-09		2014-01-28		14/01/2014			CR	1	1	2	1	1					0	2014-06-30	1	2014-03-12	0
142	34	0	2	3	3	4	1	60	1	1			0	3	1	0	4	E	0	1	1	2012-04-01	2012-04-16	2012-08-07	2012-08-30	2012-09-13			2012-08-07		2012-09-06					0								0	2012-10-26	0	2012-10-26	0
143	47	1	2	3	3	3	1	290	0				0	3	0	0	4	B	0	0	0	2014-04-03	2014-04-05	2014-04-05	2014-04-09	2014-04-10			2014-04-08		2014-04-11					0								0	2014-04-18	0	2014-04-18	0
144	57	0	1	2	2	2	0						0	10	0	1	2	B	0	1	1			2013-03-05	2013-03-18	2013-04-19			2013-03-05		2013-03-27			CR	1	0								0	2014-06-30	1	2015-01-01	1	2015-02-18
145	86	0	0	3	3	4	0						0	3	1	1	1	E	0	0	0	2013-05-10	2013-05-21	2013-05-24	2013-06-03	2013-07-12			2013-05-25							0									2013-07-13	0	2013-07-13	0
146	73	1	0	1	1	0	0						0	3	1	1	1	E	0	0	0			2013-10-03	2013-11-18	2013-11-28			2013-11-05		2013-11-20			CR	1	0								0	2014-06-30	1	2015-01-01	1
147	57	0	2	2	2	1	1	339	1	1	1		0	3	1	1	2	E	0	1	1	2014-03-01	2014-03-14	2014-05-02	2014-05-10	2014-05-16	2014-05-06		2014-05-06		12/05/2014			CR	1	1	1	0	0	0				0	2014-06-30	1	2015-01-01	1
148	54	1	1	2	2	3	0						0	3	0	0	4	B	0	1	1	2012-10-01	2012-11-01	2012-11-22	2013-01-07	2013-01-14			2012-12-20		2013-01-10					0								0	2013-01-16	0	2013-01-16	0
149	61	1	1	5	4	1	0						0	3	1	0	4	E	1	0	0	2012-06-06	2012-06-06	2012-12-10	2013-02-04	2013-02-14			2013-01-22		2013-02-11			CR	1	0								0	2014-06-30	1	2015-01-01	1
151	71	1	0	2	2	2	0						0	15	0	0	4	A	0	0	1	2013-10-11		2013-12-11	2014-01-08	2014-03-07	2013-12-11		2014-02-13	0	20/12/2013			PD	0	1	1	0	0	0				1	2014-06-30	1	2015-01-01	1
152	62	1	1	5	4	1	0						0	3	1	0	3	E	1	0	0	2011-01-01	2011-01-14	2011-11-01	2013-02-22	2013-02-28			2013-02-19		2013-02-25			CR	1	0								0	2014-06-30	1	2015-01-01	1
153	56	1	2	2	2	3	0						0	3	0	0	3	B	0	1	1	2013-04-18		2013-06-18	2013-07-01	2013-07-01			2013-06-20		2013-06-26			CR	1	0								0	2014-06-30	1	2014-08-05	0
154	49	0	2	0		1	0						0	3	1	1	2	E	0	0	0	2013-03-20	2013-04-03	2013-04-03	2013-05-09	2013-05-10			2013-05-02		2013-05-10			CR	1	0								0	2014-06-30	1	2015-01-01	1
156	53	1	1	2	2	3	0						0	3	0	0	4	B	0	1	0	2013-07-01	2014-01-01	2014-02-11	2014-02-14	2014-02-19			2014-02-18		17/02/2014					0								0	2014-04-01	0	2014-04-01	0
157	57	0	1	5	4	1	0						0	3	1	0	4	E	0	0	1	2009-12-01	2010-02-01	2013-10-03	2013-10-10	2013-10-31			2013-10-03		2013-10-14			CR	1	0								0	2014-06-30	1	2015-01-01	1
159	38	0	1	2	2	3	0						0	3	0	0	4	B	1	1	0	2013-11-01	2014-01-10	2014-02-02	2014-02-10	2014-02-12			2014-02-05		11/02/2014			CR	1	0								0	2014-06-30	1	2014-08-27	1
160	23	1	0	2	2	1	0						0	0	0	1	2	A	0	0	0	2013-09-18	2013-10-05	2013-11-18	2013-11-26	2013-12-04			2013-11-05		28/11/2013			CR	1	0								0	2014-06-30	1	2015-01-01	1
161	59	0	0	2	2	0	0						0	3	1	0	4	E	0	0	1	2012-06-10	2012-06-10	2012-06-12	2012-06-15				2012-06-26							0									2012-07-12	0	2012-07-12	0
162	59	1	0	3	3	1	0						0	10	0	1	2	A	0	0	1	2013-07-29	2013-08-07	2013-08-07	2013-09-05	2013-10-02	2013-08-08		2013-08-22		2013-09-11			CR	1	1	1	0	0	4				0	2014-06-30	1	2015-01-01	1	2015-11-26
163	18	0	2	2	2	1	0						0	0	1	0	4	E	0	0	1	2012-08-04	2012-09-11	2012-09-11	2012-12-06	2012-12-07			2012-09-21	0	2012-12-07					0								1	2013-01-02	0	2013-01-02	0
2	23	0	0	2	2	0	0						1	9	0	0	4	B	0	1	1	2013-09-01	2013-09-09	2013-11-22	2013-12-05	2014-01-08	2013-11-23		2013-11-26		2013-12-09			CR	1	1	1	0	0	3				0	2014-06-30	1	2015-01-01	1
5	35	1	0	4	4	1	0						1	6	0	1	2	A	0	0	1	2012-09-17	2013-04-12	2013-07-16	2013-09-17	2013-10-09	2013-07-17	2013-07-16	2013-08-29		20/09/2013			CR	1	1	1	0	0	3				0	2014-06-30	1	2015-01-01	1
7	51	1	0	2	2	0	0						1	6	0	1	2	A	0	0	1	2011-06-01	2012-07-01	2012-08-07	2012-09-06	2012-09-20			2012-08-16		2012-09-14			CR	1	0								0	2014-06-30	1	2015-01-01	1
8	26	1	0	2	2	1	0				1		1	9	0	0	4	B	0	1	1	2012-12-15	2013-01-02	2013-02-15	2013-02-25	2013-03-18	2013-02-15	2013-02-16	2013-02-20					PD	0	1	1	0	0	4					2014-06-30	1	2015-01-01	1	2015-03-30
11	33	1	2	2	2	0	1	226	0				1	9	0	0	3	A	0	1	1	2013-05-24	2013-10-14	2013-10-24	2013-11-07	2014-01-17	2013-10-24		2013-10-31		14/11/2013			PD	0	1	1	0	0	0				0	2014-06-30	1	2015-01-01	1
15	27	1	0	3	3	1	0						1	9	0	0	3	B	0	1	1			2012-04-02	2012-05-24	2012-06-14	2012-04-02		2012-05-02		2012-05-30			CR	1	1	1	0	0	4				0	2014-06-30	1	2015-01-01	1
16	32	0	2	2	2	1	1	105	0				1	14	0	0	4	B	0	1	0	2012-09-26		2012-10-26	2012-11-09				2012-11-09	1	2012-11-09	1				0								1	2012-11-12	0	2012-12-12	0
22	40	1	0	2	2	3	1	23	0				1	14	0	0	4	B	0	1	0	2014-03-01	2014-03-07	2014-03-07	2014-03-20	2014-04-01			2014-03-12	1	12/03/2014	1				0								1	2014-05-27	0	2014-04-08	0
25	43	0	0	2	2	1	0						1	9	0	1	2	A	0	0	1	2013-03-31	2013-04-15	2013-08-14	2014-01-21	2014-02-06	2013-08-14		2013-08-27		2014-01-24			CR	1	1	1	0	0	2				0	2014-06-30	1	2015-01-01	1
31	61	1	1	2	2	1	0						1	6	0	0	4	B	0	1	1	2012-08-08	2012-10-02	2012-10-08	2012-11-13	2012-11-22	2012-10-08		2012-10-26	0	2012-11-16			CR	1	1	1	0	0	3				1	2014-06-30	1	2015-01-01	1
32	26	0	0	2	2	0	1	314	0		1		1	9	0	1	2	B	0	1	1	2013-09-29	2013-11-29	2013-12-19	2014-04-22	2014-06-10	2014-01-14		2014-03-25		2014-04-23			CR	1	1	2	1	1	3	4			0	2014-06-30	1	2015-01-01	1
33	26	0	0	2	2	2	0						1	2	0	0	4	A	0	0	1	2013-07-22	2013-08-18	2013-08-23	2013-08-30	2013-09-26			2013-08-26	0	2013-08-27			CR	1	0								1	2014-06-30	1	2015-01-01	1
43	51	1	0	0		1	0						1	2	0	0	4	B	0	1	1	2013-01-01	2013-05-24	2013-11-04	2013-12-12	2014-01-02	2013-11-05		2013-11-26		2013-12-19			CR	1	1	1	0	0	3				0	2014-06-30	1	2015-01-01	1
47	28	0	2	2	2	1	1	645	1	1	1		1	9	0	0	4	B	0	1	1	2012-10-16	2013-05-16	2013-08-07	2013-08-11	2013-08-22	2013-07-29		2013-08-08	0	2013-08-20			CR	1	1	1	0	0	3				1	2014-06-30	1	2015-01-01	1
49	38	1	0	4	4	1	0						1	9	0	0	4	A	0	1	1	2009-11-13	2009-12-13	2012-11-13	2012-12-10	2013-01-10	2012-11-14		2012-11-21		2012-12-13			CR	1	1	1	0	0	4				0	2014-06-30	1	2015-01-01	1
52	49	0	2	2	2	0	1	741	1	1			1	6	0	0	3	B	0	1	1	2012-03-02	2012-03-15	2012-12-20	2014-01-13	2014-01-29	2012-12-21	2012-12-21	2013-07-25		2014-01-13			PD	0	1	4	1	1	5	4	3	0	0	2014-06-30	1	2015-01-01	1
60	15	0	0	1	1	1	0						1	9	0	0	4	A	0	0	1			2012-12-11	2012-12-20	2012-12-27			2012-12-13		2012-12-21			CR	1	0								0	2014-06-30	1	2015-01-01	1
61	29	1	2	2	2	2	1	196	1	0			1	14	0	0	4	B	0	1	0	2013-04-03	2013-04-03	2013-06-14	2013-07-11	2013-07-31			2013-06-25	1	2013-06-25	1		PD	0	0								1	2014-06-30	1	2013-11-01	1
66	35	1	0	4	4	1	0						1	9	0	0	4	A	0	1	1	2013-09-15		2014-01-27	2014-05-15	2014-05-29	2014-03-10	2014-03-27	2014-04-29		26/05/2014			CR	1	1	1	0	0	0				0	2014-06-30	1	2015-01-01	1
70	42	0	2	2	2	2	1	28	1	1			1	14	0	0	3	B	0	1	1		2013-02-07	2013-12-08	2013-12-23	2014-01-22	2013-12-09		2013-12-12	0	2013-12-24			CR	1	1	1	0	0	0				1	2014-06-30	1	2014-03-06	0
76	68	1	2	1	1	0	0						1	4	0	1	2	A	0	0	1	2013-01-01	2013-01-21	2013-04-17	2013-08-19	2013-08-29	2013-01-21	2013-05-17	2013-08-02		2013-08-27			CR	1	1	4	1	1	3	3	0	0	0	2014-06-30	1	2015-01-01	1
77	28	0	2	2	2	2	1	201	1	0	1		1	14	0	0	4	B	0	1	0	2013-06-01	2013-06-10	2013-11-02	2013-11-28	2014-01-22			2013-11-22	1	22/11/2013	1		CR	1	0								1	2014-06-30	1	2014-07-02	1
80	23	1	2	2	2	1	0						1	9	0	0	4	B	0	1	1	2011-09-30	2011-09-30	2012-03-30	2013-06-20	2013-07-04	2012-03-30	2012-06-11	2013-05-30		2013-07-30			CR	1	1	1	0	0	4				0	2014-06-30	1	2015-01-01	1
86	28	0	2	2	2	0	1	119	1	1	1		1	6	0	1	2	B	0	1	1	2012-08-25	2012-09-25	2012-10-04	2012-10-15	2012-10-25	2012-09-25		2012-10-04		2012-10-19					1	1	0	0	3				0	2012-10-19	0	2015-01-01	1
87	33	0	2	2	2	3	1	45	1	1	1		1	9	0	0	4	B	0	1	1	2012-07-21	2012-07-31	2012-07-31	2012-09-14	2012-09-14			2012-08-27	0	2012-08-29			PD	0	0								1	2012-10-09	1	2012-10-09	0
94	32	1	0	2	2	1	0						1	9	0	0	4	A	0	0	1	2012-06-23	2012-08-21	2012-08-23	2012-09-03	2012-10-11	2012-08-23		2012-08-27	0	2012-09-13			CR	1	1	1	0	0	2				1	2014-06-30	1	2015-01-01	1
96	38	0	2	4	4	3	1	274	1	1	1	1	1	6	0	0	4	B	0	1	1	2013-03-01	2013-03-10	2013-05-15	2013-07-22	2013-08-14			2013-07-03	0	2013-07-22			CR	1	0								1	2014-06-30	1	2015-01-01	1
100	58	1	1	0		3	0						1	9	0	0	4	B	0	1	1	2012-11-24	2013-04-24	2013-12-03	2014-04-07			2013-12-03	2014-03-24		2014-04-15			CR	1	0								0	2014-06-30	1	2014-04-16	1
101	30	0	2	2	2	3	1	223	0		1		1	9	0	0	4	B	0	1	1	2012-12-03	2013-01-02	2013-03-05	2013-03-22	2013-03-25			2013-03-12	0	22/03/2013					0								1	2013-06-13	0	2013-06-13	0
108	42	1	2	2	2	4	1	34	1	1	1		1	14	0	0	4	B	0	1	0	2013-08-07	2013-09-07	2013-10-07	2013-11-21	2013-12-04			2013-11-15	1	2013-11-15	1				0								1	2013-12-07	0	2013-12-07	0
117	31	0	0	2	2	0	0						1	8	0	0	4	A	0	0	1	2012-09-05	2012-09-22	2013-09-05	2013-09-06	2013-10-10			2013-09-05					CR	1	0									2017-11-16	1	2014-06-30	1
118	61	0	0	2	2	2	0						1	5	0	0	4	B	0	1	1	2012-04-06		2012-10-06	2012-10-22	2012-11-01			2012-10-08		29/10/2012					0								0	2013-03-01	0	2013-03-01	0
123	44	0	2	2	2	1	1	228	1	1			1	6	0	0	4	A	0	0	1	2010-10-26	2011-10-26	2011-11-17	2012-05-24	2012-06-14			2011-11-17	0	2012-05-31			CR	1	0								1	2018-01-25	1	2014-06-30	1
124	29	1	2	3	3	1	1	94	1	1	1		1	9	0	1	2	B	0	1	1		2014-01-09	2014-01-13	2014-02-11	2014-03-18			2014-01-30		2014-02-05			PD	0	0								0	2018-01-29	1	2014-06-30	1
130	21	1	0	2	2	1	0						1	9	0	0	4	B	0	1	1			2012-11-13	2012-12-13	2013-01-10	2012-11-13		2012-11-28	0	2012-12-19			CR	1	1	1	0	0	4				1	2014-06-30	1	2015-01-01	1	2016-10-22
133	29	1	0	2	2	1	0						1	9	0	0	4	B	0	1	1	2012-11-01	2012-11-29	2013-05-28	2013-06-20	2013-07-17	2012-11-29		2013-05-28	0	20/06/2013			CR	1	1	1	0	0	2				1	2014-06-30	1	2015-01-01	1
134	45	1	2	2	2	2	0						1	14	0	0	4	B	0	1	0	2013-09-24	2013-09-26	2013-09-27	2013-11-18	2013-12-23			2013-11-20	1	20/11/2013	1		CR	1	0								1	2017-07-18	1	2014-06-30	1
139	40	1	2	5	4	1	1	269	1	1	1		1	6	0	0	4	B	0	1	1			2012-11-11	2013-01-10	2013-04-25	2012-11-13		2012-11-26	0	2012-03-14			CR	1	1	1	0	0	3				1	2014-06-30	1	2014-07-02	0
150	48	1	1	5	4	1	0						1	9	0	1	1	A	0	0	1	2011-01-03	2011-11-02	2011-11-02	2012-01-23	2012-02-29	2011-12-05		2012-01-13		2012-01-27			CR	1	1	1	0	0	2				0	2014-06-30	1	2015-01-01	1
155	57	1	0	2	2	1	0						1	6	0	0	3	B	0	1	1	2012-01-15	2012-05-15	2012-08-01	2012-09-17	2012-09-27	2012-08-01		2012-09-06		2012-09-19			PD	0	1	1	0	0	4				0	2014-06-30	1	2012-12-12	0
158	55	1	2	2	2	1	1	340	1	1			1	9	0	0	3	B	0	0	1	2013-01-01	2013-02-27	2014-03-03	2014-03-13	2014-03-27	2013-02-27		2014-03-03		2014-03-20			CR	1	1	3	1	1	3	3	3		0	2014-06-30	1	2015-01-01	1	2016-06-23
[truncated: 4 more columns]

## Sheet: Key
Column	Description	Values	CODE			DESCRIPTIVE DATA	Associations (T tables)
					1	Average age at diagnosis (E)	Associations of ALL descriptive data versus outcome (overall survival) (OA)
A	Name of patient				2	Sex - number/percentage each (F)	Time to GSH/ONC (Z) associated with B symp, LN, Both - if neg or positive (T, U, T+U)
B	Folder number				3	Race - number each (G)	Was there a greater delay in presentation to GSH (Z) for those who had FNABs vs did not (AF)
C	Department	Oncology	0		4	SES - number each (H)	How many with peripheral LN (U) had FNABS (AF)
		Haematology	1		5	Performance status (I) - average and numb/perc each	time to gsh/onc (z) vs Nodal or extranodal or mediastinal or brain (P)
D	Date of birth				6	HIV neg or pos numb/perc (J)	Time to GSH/ONC (z) from first doctor (x) and diagnostic biopsy (AC) for HIV pos vs neg ( J)
E	Age at diagnosis				7	CD4 count average (K)
F	Sex	Female	0		8	ART before dx yes/no numb/perc (L)	Compare HIV neg vs Pos
		Male	1		9	How many on ART (L) are virologically supressed (M)
G	Race	Coloured	0		10	Non-hodgkin or Hodgkin (N) - numb/perc
		White	1		11	Subtypes (O) - group as a whole and then divide subtypes into NH and H and numb/perc for both
		Black	2		12	Nodal or extranodal (P) - numb/perc
					13	Stage (Q) - numb/perc
H	Socioeconomic status	HU	0		13	Stage(R) - number/perc
		H0	1		14	Combine Q + R and numb/perc each
		H1	2		15	diagnosed state or private (S) - numb/perc each
		H2	3		16	B symptoms (T) - numb/perc
		H3	4		17	Peripheral lymphadenopathy (U) - numb/perc each
		P	5
						Date of first symptoms (V)
I	Performance status					Time from first symptoms to first doctors appointment (V to X)
J	HIV status	Negative	0			Time from first symptoms to first refferal appointment (X - Y))
		Positive	1			Time from referral to first seen by oncology/haematology (Y - Z)
						Time from symptoms to first FNAB (V-AA)
K	CD4 count					Time from first doctors appointment to FNAB (W - AA)
						Time from FNAB to diagnostic biopsy (AA - AC)
L	ART prior to diagnosis	Yes	0			Time from first symptoms to biopsy (V - AC)
		No	1			Time first doctors appointment to biopsy (X - AC)
						Time biopsy to onc/haem (AC - Z)
M	If on ART, are they virologically supressed	Yes	1
		No	0			FNAB done prior to biopsy yes/no (AF) - numb/perc
						Number of FNABs done each person (AG) - numb/perc
N	Non Hodgkins or Hodgkins	Non Hodgkins	0			Results of FNABS total - divided into 6 categories (AH,AI,AJ,AK)- numb/perc
		Hodgkins	1
						How many had bone marrow involvement (AL) - numb/perc
O	Subtype NH or H	Anaplastic large cell	0			If they had marrow involvement how many were diagnosed with lymphoma on BMB (AM)
		Angioimmunoblastic T cell	1			If they were diagnosed with lymphoma on BMB how many were HIV positive and negative (AN)
		Classical	2
		DLBCL	3			Survival Curves (AE + AO)
		Interfollicular	4
		Lymphodepleted	5
		MC	6
		NK T cell	7
		Nodular lymphocytic	8
		NS	9
		Peripheral T cell NOS	10
		Plasmoblastic	11
		Primary mediastinal large B cell	12
			13
		Not specified	14
		Mantle	15
P	Nodal or extranodal	Nodal	0
		Extranodal	1
		Brain	2
Q	Stage 1-4
R	Stage A/B/E/EB
S	Diagnosed state or private	State	0
		Private	1
T	B symptoms	Yes	1
		No	0
U	Peripheral lymphadenopathy	Yes	1
		No	0
V	Date of first symptoms
W	Time from first symptoms to first doctors appointment
X	Date of first doctors appointment
Y	Date of first referral to secondary hospital
Z	Date First seen by oncology/haematology
AA	Date FNAB (fine needle aspirate biopsy)
AB	Date first biopsy
AC	Date diagnostic biopsy
AD	Date Bone marrow biopsy
AE	Date last seen (alive/dead)
AF	FNAB done prior to biopsy	Yes	1
		No	0
AG	Number of FNABs done
AH	FNAB 1 result	Unsatisfactory	3
		Benign	4
		Atypical	0
		Lymphoma	2
		TB	5
		Malignant	1
AI	FNAB 2 result	As above
AJ	FNAB 3 result	As above
AK	FNAB 4 result	As above
AL	Bone marrow involvment Yes or No	Yes	1
		No	0
AM	If involvment was the lymphoma diagnosed on BMB	Yes	1
		No	0
AN	If lymphoma diagnosed on BMB are they HIV P or N	Yes	1
		No	0
A0	Overall survivall, Alive or Dead	Alive	1
		Dead	0
AP	time on art	rx 1-3 mnth	0
		rx 1-6 mnth	1
		rx > 6 mnth	2
		unknown	3
